# Supplementary material for: A Systematic Review of Vaccination Guidance for Humanitarian Responses
Source: Vaccines (Basel). 2023 Nov 22;11(12):1743. doi: 10.3390/vaccines11121743 (PMC10747938; doi:10.3390/vaccines11121743)
Supplement: Supplementary file 1 [file vaccines-11-01743-s001.zip]

Archive with 1 entries (1 files):
- vaccines-2701516-supplementary.pdf
